# Supplementary material for: Phylogeny, divergence time and historical biogeography of Hyphoderma (Hyphodermataceae, Polyporales): Introducing five new species from China
Source: MycoKeys. 2026 Feb 19;129:43–80. doi: 10.3897/mycokeys.129.183371 (PMC12946824; doi:10.3897/mycokeys.129.183371)
Supplement: XML Treatment for Hyphoderma alboarachnum [file mycokeys.129.183371-treatment1.xml]

<!DOCTYPE tp:taxon-treatment
  PUBLIC "-//TaxonX//DTD Taxonomic Treatment Publishing DTD v0 20100105//EN" "tax-treatment-NSO.dtd">
<tp:taxon-treatment xmlns:tp="http://www.plazi.org/taxpub"><tp:treatment-meta><kwd-group><label>Taxon classification</label><kwd>
                <named-content content-type="kingdom">Fungi</named-content>
              </kwd><kwd>
                <named-content content-type="order">Polyporales</named-content>
              </kwd><kwd>
                <named-content content-type="family">Hyphodermataceae</named-content>
              </kwd></kwd-group><mixed-citation publication-type="journal"><person-group><name><surname>Li</surname><given-names>Wen</given-names></name><name><surname>Wang</surname><given-names>Haijiao</given-names></name><name><surname>Wang</surname><given-names>Xiyan</given-names></name><name><surname>Liao</surname><given-names>Xiuhe</given-names></name><name><surname>Wang</surname><given-names>Kaisheng</given-names></name><name><surname>Subodini Nuwanthika</surname><given-names>Wijesinghe Arachchige</given-names></name><name><surname>Zhao</surname><given-names>Changlin</given-names></name></person-group><article-title>Phylogeny, divergence time and historical biogeography of <italic><tp:taxon-name><tp:taxon-name-part taxon-name-part-type="genus" reg="Hyphoderma">Hyphoderma</tp:taxon-name-part></tp:taxon-name></italic> (<tp:taxon-name><tp:taxon-name-part taxon-name-part-type="family" reg="Hyphodermataceae">Hyphodermataceae</tp:taxon-name-part></tp:taxon-name>, <tp:taxon-name><tp:taxon-name-part taxon-name-part-type="order" reg="Polyporales">Polyporales</tp:taxon-name-part></tp:taxon-name>): Introducing five new species from China</article-title><source>MycoKeys</source><day>19</day><month>02</month><year>2026</year><volume>129</volume><fpage>43</fpage><lpage>80</lpage><pub-id pub-id-type="doi">10.3897/mycokeys.129.183371</pub-id></mixed-citation></tp:treatment-meta><tp:nomenclature><tp:taxon-name><object-id xmlns:xlink="http://www.w3.org/1999/xlink" content-type="arpha" xlink:type="simple">928F33EF-A88C-555B-943E-BBB9832BCBA6</object-id>
                    		<tp:taxon-name-part taxon-name-part-type="genus" reg="Hyphoderma">Hyphoderma</tp:taxon-name-part> <tp:taxon-name-part taxon-name-part-type="species" reg="alboarachnum">alboarachnum</tp:taxon-name-part>
                    	
                    		<object-id xmlns:xlink="http://www.w3.org/1999/xlink" content-type="mycobank" xlink:type="simple">859913</object-id>
                    	</tp:taxon-name><tp:taxon-authority>W. Li and C.L. Zhao</tp:taxon-authority><tp:taxon-status xmlns:xlink="http://www.w3.org/1999/xlink" xlink:type="simple">sp. nov.</tp:taxon-status><xref ref-type="fig" rid="F8">Figs 8</xref><xref ref-type="fig" rid="F9">, 9</xref></tp:nomenclature><tp:treatment-sec sec-type="Typification"><title>Typification.</title><p>China • Yunnan Province: Dehong, Yingjiang County, Tongbiguan Provincial Nature Reserve, GPS coordinates <named-content xmlns:xlink="http://www.w3.org/1999/xlink" content-type="dwc:verbatimCoordinates" xlink:type="simple">24°30'N, 97°30'E</named-content>, altitude 1006 m asl., on fallen angiosperm branch, leg. C.L. Zhao, 19 July 2023, CLZhao 30488 (<named-content xmlns:xlink="http://www.w3.org/1999/xlink" content-type="dwc:institutional_code" xlink:title="Southwest Forestry College" xlink:href="https://scientific-collections.gbif.org/institution/22190a72-02b2-458f-9a33-78baa09876b3" xlink:type="simple">SWFC</named-content> 00030488), GenBank: <abbrev xmlns:xlink="http://www.w3.org/1999/xlink" xlink:title="internal transcribed spacer" xlink:type="simple">ITS</abbrev> = <ext-link xmlns:xlink="http://www.w3.org/1999/xlink" xlink:href="PV470563" ext-link-type="gen" xlink:type="simple">PV470563</ext-link>.</p><fig id="F8" position="float" orientation="portrait"><object-id xmlns:xlink="http://www.w3.org/1999/xlink" content-type="doi" xlink:type="simple">10.3897/mycokeys.129.183371.figure8</object-id><object-id xmlns:xlink="http://www.w3.org/1999/xlink" content-type="arpha" xlink:type="simple">C7DF1863-3800-5C83-B3A2-85CE99CF8EE0</object-id><label>Figure 8.</label><caption><p>Basidiomata of <italic><tp:taxon-name><tp:taxon-name-part taxon-name-part-type="genus" reg="Hyphoderma">Hyphoderma</tp:taxon-name-part> <tp:taxon-name-part taxon-name-part-type="species" reg="alboarachnum">alboarachnum</tp:taxon-name-part></tp:taxon-name></italic> (holotype CLZhao 30488). Scale bars: 1 cm (<bold>A</bold>); 1 mm (<bold>B</bold>).</p></caption><graphic xmlns:xlink="http://www.w3.org/1999/xlink" xlink:href="mycokeys-129-043-g008.jpg" id="oo_1544554.jpg" position="float" orientation="portrait" xlink:type="simple"><uri content-type="original_file" xlink:type="simple">https://binary.pensoft.net/fig/1544554</uri></graphic></fig><fig id="F9" position="float" orientation="portrait"><object-id xmlns:xlink="http://www.w3.org/1999/xlink" content-type="doi" xlink:type="simple">10.3897/mycokeys.129.183371.figure9</object-id><object-id xmlns:xlink="http://www.w3.org/1999/xlink" content-type="arpha" xlink:type="simple">310D7E67-309C-59B5-BD9D-DDB904E7CC28</object-id><label>Figure 9.</label><caption><p>Microscopic structures of <italic><tp:taxon-name><tp:taxon-name-part taxon-name-part-type="genus" reg="Hyphoderma">Hyphoderma</tp:taxon-name-part> <tp:taxon-name-part taxon-name-part-type="species" reg="alboarachnum">alboarachnum</tp:taxon-name-part></tp:taxon-name></italic> (holotype CLZhao 30488). <bold>A</bold>. Basidiospores; <bold>B</bold>. Basidia; <bold>C</bold>. Basidioles; <bold>D</bold>. Part of a vertical section of the hymenium. Scale bars: 10 μm (<bold>A–D</bold>).</p></caption><graphic xmlns:xlink="http://www.w3.org/1999/xlink" xlink:href="mycokeys-129-043-g009.jpg" id="oo_1544555.jpg" position="float" orientation="portrait" xlink:type="simple"><uri content-type="original_file" xlink:type="simple">https://binary.pensoft.net/fig/1544555</uri></graphic></fig></tp:treatment-sec><tp:treatment-sec sec-type="Etymology"><title>Etymology.</title><p><tp:taxon-name><tp:taxon-name-part taxon-name-part-type="genus" reg="Hyphoderma"/><tp:taxon-name-part taxon-name-part-type="species">alboarachnum</tp:taxon-name-part></tp:taxon-name> (Lat.): refers to the white basidiomata with an arachnoid hymenial surface of the type specimen.</p></tp:treatment-sec><tp:treatment-sec sec-type="Description"><title>Description.</title><p><bold><italic>Basidiomata</italic></bold>. Annual, resupinate, adnate, membranaceous, without odor or taste when fresh, up to 12 cm long, 1.5 cm wide, and 100 μm thick. Hymenial surface arachnoid, white when fresh, becoming white to cream when dry. Sterile margin narrow, white, up to 1 mm.</p><p><bold><italic>Hyphal system</italic></bold>. Monomitic; generative hyphae with clamp connections, colorless, thin-walled, branched, interwoven, 2.5–3.5 µm in diameter, <abbrev xmlns:xlink="http://www.w3.org/1999/xlink" xlink:title="Melzer’s reagent" xlink:type="simple">IKI</abbrev>–, <abbrev xmlns:xlink="http://www.w3.org/1999/xlink" xlink:title="Cotton Blue" xlink:type="simple">CB</abbrev>–, tissues unchanged in <abbrev xmlns:xlink="http://www.w3.org/1999/xlink" xlink:title="5% potassium hydroxide aqueous solution" xlink:type="simple">KOH</abbrev>.</p><p><bold><italic>Hymenium</italic></bold>. Cystidia and cystidioles absent. Basidia cylindrical, colorless, thin-walled, smooth, 23.5–30 × 3.5–4.5 µm; basidioles numerous, similar to basidia in shape, but smaller.</p><p><bold><italic>Spores</italic></bold>. Basidiospores oblong-ellipsoid to cylindrical, colorless, thin-walled, smooth, with inner oil droplets, <abbrev xmlns:xlink="http://www.w3.org/1999/xlink" xlink:title="Melzer’s reagent" xlink:type="simple">IKI</abbrev>–, <abbrev xmlns:xlink="http://www.w3.org/1999/xlink" xlink:title="Cotton Blue" xlink:type="simple">CB</abbrev>–, 5–6(–6.5) × 2–3 µm, L = 5.59 µm, W = 2.66 µm, Q = 2.25 (n = 30/1).</p></tp:treatment-sec><tp:treatment-sec sec-type="Notes"><title>Notes.</title><p>In the phylogenetic analysis (Fig. <xref ref-type="fig" rid="F1">1</xref>), <italic><tp:taxon-name><tp:taxon-name-part taxon-name-part-type="genus" reg="Hyphoderma">Hyphoderma</tp:taxon-name-part> <tp:taxon-name-part taxon-name-part-type="species" reg="alboarachnum">alboarachnum</tp:taxon-name-part></tp:taxon-name></italic> (CLZhao 30488) was closely related to and formed a sister lineage with <italic><tp:taxon-name><tp:taxon-name-part taxon-name-part-type="genus" reg="Hyphoderma">H.</tp:taxon-name-part> <tp:taxon-name-part taxon-name-part-type="species" reg="floccosum">floccosum</tp:taxon-name-part></tp:taxon-name></italic> (CLZhao 17129, CLZhao 17215), with 100% <abbrev xmlns:xlink="http://www.w3.org/1999/xlink" xlink:title="maximum likelihood" xlink:type="simple">ML</abbrev>, 91 <abbrev xmlns:xlink="http://www.w3.org/1999/xlink" xlink:title="Maximum parsimony" xlink:type="simple">MP</abbrev> bootstrap support, and a 1.00 BYPP value. However, morphologically, <italic><tp:taxon-name><tp:taxon-name-part taxon-name-part-type="genus" reg="Hyphoderma">H.</tp:taxon-name-part> <tp:taxon-name-part taxon-name-part-type="species" reg="floccosum">floccosum</tp:taxon-name-part></tp:taxon-name></italic> differs from <italic><tp:taxon-name><tp:taxon-name-part taxon-name-part-type="genus" reg="Hyphoderma">H.</tp:taxon-name-part> <tp:taxon-name-part taxon-name-part-type="species" reg="alboarachnum">alboarachnum</tp:taxon-name-part></tp:taxon-name></italic> by having a farinaceous hymenial surface and larger basidiospores (5–6 × 2–3 µm vs. 6–9.5 × 3–4.5 µm; <xref ref-type="bibr" rid="B20">Guan and Zhao 2021b</xref>). In addition, the latter was found in the Wenshan National Nature Reserve at an altitude of 2,480 m. Morphologically, <italic><tp:taxon-name><tp:taxon-name-part taxon-name-part-type="genus" reg="Hyphoderma">H.</tp:taxon-name-part> <tp:taxon-name-part taxon-name-part-type="species" reg="alboarachnum">alboarachnum</tp:taxon-name-part></tp:taxon-name></italic> is similar to <italic><tp:taxon-name><tp:taxon-name-part taxon-name-part-type="genus" reg="Hyphoderma">H.</tp:taxon-name-part> <tp:taxon-name-part taxon-name-part-type="species" reg="mopanshanense">mopanshanense</tp:taxon-name-part></tp:taxon-name></italic> and <italic><tp:taxon-name><tp:taxon-name-part taxon-name-part-type="genus" reg="Hyphoderma">H.</tp:taxon-name-part> <tp:taxon-name-part taxon-name-part-type="species" reg="membranaceum">membranaceum</tp:taxon-name-part></tp:taxon-name></italic> in having subellipsoid to cylindrical basidiospores (<xref ref-type="bibr" rid="B19">Guan and Zhao 2021a</xref>; <xref ref-type="bibr" rid="B36">Ma et al. 2021</xref>). However, <italic><tp:taxon-name><tp:taxon-name-part taxon-name-part-type="genus" reg="Hyphoderma">H.</tp:taxon-name-part> <tp:taxon-name-part taxon-name-part-type="species" reg="mopanshanense">mopanshanense</tp:taxon-name-part></tp:taxon-name></italic> is distinguished from <italic><tp:taxon-name><tp:taxon-name-part taxon-name-part-type="genus" reg="Hyphoderma">H.</tp:taxon-name-part> <tp:taxon-name-part taxon-name-part-type="species" reg="alboarachnum">alboarachnum</tp:taxon-name-part></tp:taxon-name></italic> by its ceraceous hymenial surface and longer basidiospores (7.8–9.7 × 2.6–3.3 µm vs. 5–6 × 2–3 µm; <xref ref-type="bibr" rid="B36">Ma et al. 2021</xref>). The species <italic><tp:taxon-name><tp:taxon-name-part taxon-name-part-type="genus" reg="Hyphoderma">H.</tp:taxon-name-part> <tp:taxon-name-part taxon-name-part-type="species" reg="membranaceum">membranaceum</tp:taxon-name-part></tp:taxon-name></italic> differs from <italic><tp:taxon-name><tp:taxon-name-part taxon-name-part-type="genus" reg="Hyphoderma">H.</tp:taxon-name-part> <tp:taxon-name-part taxon-name-part-type="species" reg="alboarachnum">alboarachnum</tp:taxon-name-part></tp:taxon-name></italic> by its tuberculate hymenial surface and larger basidiospores (11–13.5 × 4.5–5.5 µm vs. 5–6 × 2–3 µm; <xref ref-type="bibr" rid="B19">Guan and Zhao 2021a</xref>). Thus, based on morphological and phylogenetic evidence, we introduce our collection as a new species, <italic><tp:taxon-name><tp:taxon-name-part taxon-name-part-type="genus" reg="Hyphoderma">Hyphoderma</tp:taxon-name-part> <tp:taxon-name-part taxon-name-part-type="species" reg="alboarachnum">alboarachnum</tp:taxon-name-part></tp:taxon-name></italic>.</p></tp:treatment-sec><tp:treatment-sec><!--Section generated to contain objects referenced in tp:taxon-treatment.--><fig id="F1" position="float" orientation="portrait"><object-id xmlns:xlink="http://www.w3.org/1999/xlink" content-type="doi" xlink:type="simple">10.3897/mycokeys.129.183371.figure1</object-id><object-id xmlns:xlink="http://www.w3.org/1999/xlink" content-type="arpha" xlink:type="simple">4EBDD515-24B1-56DA-ADCB-690A667925D8</object-id><label>Figure 1.</label><caption><p>Phylogenetic tree generated from an <abbrev xmlns:xlink="http://www.w3.org/1999/xlink" xlink:title="maximum likelihood" xlink:type="simple">ML</abbrev> analysis based on <abbrev xmlns:xlink="http://www.w3.org/1999/xlink" xlink:title="internal transcribed spacer" xlink:type="simple">ITS</abbrev>+nLSU sequences. Branches are labeled with maximum likelihood bootstrap values equal to or higher than 70%, maximum parsimony bootstrap values equal to or higher than 50%, and Bayesian posterior probabilities equal to or higher than 0.95. Novel sequences are printed in bold.</p></caption><graphic xmlns:xlink="http://www.w3.org/1999/xlink" xlink:href="mycokeys-129-043-g001.jpg" id="oo_1544547.jpg" position="float" orientation="portrait" xlink:type="simple"><uri content-type="original_file" xlink:type="simple">https://binary.pensoft.net/fig/1544547</uri></graphic></fig></tp:treatment-sec><ref-list><ref id="B20"><mixed-citation xmlns:xlink="http://www.w3.org/1999/xlink" xlink:type="simple">Guan QX, Zhao CL (2021b) Two new corticioid species: <italic><tp:taxon-name><tp:taxon-name-part taxon-name-part-type="genus">Hyphoderma</tp:taxon-name-part> <tp:taxon-name-part taxon-name-part-type="species">sinense</tp:taxon-name-part></tp:taxon-name></italic> and <italic><tp:taxon-name><tp:taxon-name-part taxon-name-part-type="genus">H.</tp:taxon-name-part> <tp:taxon-name-part taxon-name-part-type="species">floccosum</tp:taxon-name-part></tp:taxon-name></italic> spp. nov. (<tp:taxon-name><tp:taxon-name-part taxon-name-part-type="family">Hyphodermataceae</tp:taxon-name-part></tp:taxon-name>, <tp:taxon-name><tp:taxon-name-part taxon-name-part-type="order">Polyporales</tp:taxon-name-part></tp:taxon-name>) from southern China. Mycosystema 40: 447–461. <ext-link xlink:href="10.13346/j.mycosystema.200382" ext-link-type="doi" xlink:type="simple">https://doi.org/10.13346/j.mycosystema.200382</ext-link></mixed-citation></ref><ref id="B19"><mixed-citation xmlns:xlink="http://www.w3.org/1999/xlink" xlink:type="simple">Guan QX, Zhao CL (2021a) Taxonomy and phylogeny of the wood-inhabiting fungal genus <italic><tp:taxon-name><tp:taxon-name-part taxon-name-part-type="genus">Hyphoderma</tp:taxon-name-part></tp:taxon-name></italic> with descriptions of three new species from East Asia. Journal of Fungi (Basel, Switzerland) 7: 308. <ext-link xlink:href="10.3390/jof7040308" ext-link-type="doi" xlink:type="simple">https://doi.org/10.3390/jof7040308</ext-link></mixed-citation></ref><ref id="B36"><mixed-citation xmlns:xlink="http://www.w3.org/1999/xlink" xlink:type="simple">Ma X, Huang RX, Zhang Y, Zhao CL (2021) <italic><tp:taxon-name><tp:taxon-name-part taxon-name-part-type="genus">Hyphoderma</tp:taxon-name-part> <tp:taxon-name-part taxon-name-part-type="species">fissuratum</tp:taxon-name-part></tp:taxon-name></italic> and <italic><tp:taxon-name><tp:taxon-name-part taxon-name-part-type="genus">H.</tp:taxon-name-part> <tp:taxon-name-part taxon-name-part-type="species">mopanshanense</tp:taxon-name-part></tp:taxon-name></italic> spp. nov. (<tp:taxon-name><tp:taxon-name-part taxon-name-part-type="order">Polyporales</tp:taxon-name-part></tp:taxon-name>) from southern China. Mycoscience 62: 36–41. <ext-link xlink:href="10.47371/mycosci.2020.08.004" ext-link-type="doi" xlink:type="simple">https://doi.org/10.47371/mycosci.2020.08.004</ext-link></mixed-citation></ref></ref-list></tp:taxon-treatment>
