# Supplementary material for: Phylogeny, divergence time and historical biogeography of Hyphoderma (Hyphodermataceae, Polyporales): Introducing five new species from China
Source: MycoKeys. 2026 Feb 19;129:43–80. doi: 10.3897/mycokeys.129.183371 (PMC12946824; doi:10.3897/mycokeys.129.183371)
Supplement: XML Treatment for Hyphoderma bambusinum [file mycokeys.129.183371-treatment2.xml]

<!DOCTYPE tp:taxon-treatment
  PUBLIC "-//TaxonX//DTD Taxonomic Treatment Publishing DTD v0 20100105//EN" "tax-treatment-NSO.dtd">
<tp:taxon-treatment xmlns:tp="http://www.plazi.org/taxpub"><tp:treatment-meta><kwd-group><label>Taxon classification</label><kwd>
                <named-content content-type="kingdom">Fungi</named-content>
              </kwd><kwd>
                <named-content content-type="order">Polyporales</named-content>
              </kwd><kwd>
                <named-content content-type="family">Hyphodermataceae</named-content>
              </kwd></kwd-group><mixed-citation publication-type="journal"><person-group><name><surname>Li</surname><given-names>Wen</given-names></name><name><surname>Wang</surname><given-names>Haijiao</given-names></name><name><surname>Wang</surname><given-names>Xiyan</given-names></name><name><surname>Liao</surname><given-names>Xiuhe</given-names></name><name><surname>Wang</surname><given-names>Kaisheng</given-names></name><name><surname>Subodini Nuwanthika</surname><given-names>Wijesinghe Arachchige</given-names></name><name><surname>Zhao</surname><given-names>Changlin</given-names></name></person-group><article-title>Phylogeny, divergence time and historical biogeography of <italic><tp:taxon-name><tp:taxon-name-part taxon-name-part-type="genus" reg="Hyphoderma">Hyphoderma</tp:taxon-name-part></tp:taxon-name></italic> (<tp:taxon-name><tp:taxon-name-part taxon-name-part-type="family" reg="Hyphodermataceae">Hyphodermataceae</tp:taxon-name-part></tp:taxon-name>, <tp:taxon-name><tp:taxon-name-part taxon-name-part-type="order" reg="Polyporales">Polyporales</tp:taxon-name-part></tp:taxon-name>): Introducing five new species from China</article-title><source>MycoKeys</source><day>19</day><month>02</month><year>2026</year><volume>129</volume><fpage>43</fpage><lpage>80</lpage><pub-id pub-id-type="doi">10.3897/mycokeys.129.183371</pub-id></mixed-citation></tp:treatment-meta><tp:nomenclature><tp:taxon-name><object-id xmlns:xlink="http://www.w3.org/1999/xlink" content-type="arpha" xlink:type="simple">923F16F1-2C18-571F-8500-8187FA307E3D</object-id>
                    		<tp:taxon-name-part taxon-name-part-type="genus" reg="Hyphoderma">Hyphoderma</tp:taxon-name-part> <tp:taxon-name-part taxon-name-part-type="species" reg="bambusinum">bambusinum</tp:taxon-name-part>
                    	
                    		<object-id xmlns:xlink="http://www.w3.org/1999/xlink" content-type="mycobank" xlink:type="simple">859914</object-id>
                    	</tp:taxon-name><tp:taxon-authority>W. Li and C.L. Zhao</tp:taxon-authority><tp:taxon-status xmlns:xlink="http://www.w3.org/1999/xlink" xlink:type="simple">sp. nov.</tp:taxon-status><xref ref-type="fig" rid="F10">Figs 10</xref><xref ref-type="fig" rid="F11">, 11</xref></tp:nomenclature><tp:treatment-sec sec-type="Typification"><title>Typification.</title><p>China • Yunnan Province: Dehong, Yingjiang County, Tongbiguan Provincial Nature Reserve, GPS coordinates <named-content xmlns:xlink="http://www.w3.org/1999/xlink" content-type="dwc:verbatimCoordinates" xlink:type="simple">24°30'N, 97°30'E</named-content>, altitude 1006 m asl., on dead bamboo, leg. C.L. Zhao, 18 July 2023, CLZhao 29903 (<named-content xmlns:xlink="http://www.w3.org/1999/xlink" content-type="dwc:institutional_code" xlink:title="Southwest Forestry College" xlink:href="https://scientific-collections.gbif.org/institution/22190a72-02b2-458f-9a33-78baa09876b3" xlink:type="simple">SWFC</named-content> 00029903), GenBank: <abbrev xmlns:xlink="http://www.w3.org/1999/xlink" xlink:title="internal transcribed spacer" xlink:type="simple">ITS</abbrev> = <ext-link xmlns:xlink="http://www.w3.org/1999/xlink" xlink:href="PV469674" ext-link-type="gen" xlink:type="simple">PV469674</ext-link>; nLSU = <ext-link xmlns:xlink="http://www.w3.org/1999/xlink" xlink:href="PV819428" ext-link-type="gen" xlink:type="simple">PV819428</ext-link>.</p><fig id="F10" position="float" orientation="portrait"><object-id xmlns:xlink="http://www.w3.org/1999/xlink" content-type="doi" xlink:type="simple">10.3897/mycokeys.129.183371.figure10</object-id><object-id xmlns:xlink="http://www.w3.org/1999/xlink" content-type="arpha" xlink:type="simple">B3899EFC-6D02-5DF1-9906-ABBE9CEF08C2</object-id><label>Figure 10.</label><caption><p>Basidiomata of <italic><tp:taxon-name><tp:taxon-name-part taxon-name-part-type="genus" reg="Hyphoderma">Hyphoderma</tp:taxon-name-part> <tp:taxon-name-part taxon-name-part-type="species" reg="bambusinum">bambusinum</tp:taxon-name-part></tp:taxon-name></italic> (holotype CLZhao 29903). Scale bars: 1 cm (<bold>A</bold>); 1 mm (<bold>B</bold>).</p></caption><graphic xmlns:xlink="http://www.w3.org/1999/xlink" xlink:href="mycokeys-129-043-g010.jpg" id="oo_1544556.jpg" position="float" orientation="portrait" xlink:type="simple"><uri content-type="original_file" xlink:type="simple">https://binary.pensoft.net/fig/1544556</uri></graphic></fig><fig id="F11" position="float" orientation="portrait"><object-id xmlns:xlink="http://www.w3.org/1999/xlink" content-type="doi" xlink:type="simple">10.3897/mycokeys.129.183371.figure11</object-id><object-id xmlns:xlink="http://www.w3.org/1999/xlink" content-type="arpha" xlink:type="simple">91D508AF-E7BC-5337-A997-18AA2B106CF3</object-id><label>Figure 11.</label><caption><p>Microscopic structures of <italic><tp:taxon-name><tp:taxon-name-part taxon-name-part-type="genus" reg="Hyphoderma">Hyphoderma</tp:taxon-name-part> <tp:taxon-name-part taxon-name-part-type="species" reg="bambusinum">bambusinum</tp:taxon-name-part></tp:taxon-name></italic> (holotype CLZhao 29903). <bold>A</bold>. Basidiospores; <bold>B</bold>. Basidia; <bold>C</bold>. Basidioles; <bold>D</bold>. Cystidia; <bold>E</bold>. Part of a vertical section of the hymenium. Scale bars: 2 μm (<bold>A</bold>); 10 μm (<bold>B–E</bold>).</p></caption><graphic xmlns:xlink="http://www.w3.org/1999/xlink" xlink:href="mycokeys-129-043-g011.jpg" id="oo_1544557.jpg" position="float" orientation="portrait" xlink:type="simple"><uri content-type="original_file" xlink:type="simple">https://binary.pensoft.net/fig/1544557</uri></graphic></fig></tp:treatment-sec><tp:treatment-sec sec-type="Etymology"><title>Etymology.</title><p><tp:taxon-name><tp:taxon-name-part taxon-name-part-type="genus" reg="Hyphoderma"/><tp:taxon-name-part taxon-name-part-type="species">bambusinum</tp:taxon-name-part></tp:taxon-name> (Lat.) refers to the host bamboo on which the fungal species grows.</p></tp:treatment-sec><tp:treatment-sec sec-type="Description"><title>Description.</title><p><bold><italic>Basidiomata</italic></bold>. Annual, resupinate, adnate, membranaceous, without odor or taste when fresh, up to 7 cm long, 2.5 cm wide, and 100 μm thick. Hymenial surface smooth, white to cream when fresh, becoming cream to buff when dry. Sterile margin narrow, white to cream, up to 1 mm.</p><p><bold><italic>Hyphal system</italic></bold>. Monomitic; generative hyphae with clamp connections, colorless, thick, branched, interwoven, 2.5–3 µm in diameter, <abbrev xmlns:xlink="http://www.w3.org/1999/xlink" xlink:title="Melzer’s reagent" xlink:type="simple">IKI</abbrev>–, <abbrev xmlns:xlink="http://www.w3.org/1999/xlink" xlink:title="Cotton Blue" xlink:type="simple">CB</abbrev>–, tissues unchanged in <abbrev xmlns:xlink="http://www.w3.org/1999/xlink" xlink:title="5% potassium hydroxide aqueous solution" xlink:type="simple">KOH</abbrev>.</p><p><bold><italic>Hymenium</italic></bold>. Cystidia tubular, colorless, thin-walled, smooth, 21.5–26.5 × 5–6.5 µm. Basidia subclavate to subcylindrical, thin-walled, smooth, slightly flexuous, with four sterigmata and a simple septum at the base, 16–17.5 × 3.5–5.5 µm; basidioles similar to basidia in shape but slightly smaller.</p><p><bold><italic>Spores</italic></bold>. Basidiospores ellipsoid, colorless, thin-walled, smooth, with oil droplets inside, <abbrev xmlns:xlink="http://www.w3.org/1999/xlink" xlink:title="Melzer’s reagent" xlink:type="simple">IKI</abbrev>–, <abbrev xmlns:xlink="http://www.w3.org/1999/xlink" xlink:title="Cotton Blue" xlink:type="simple">CB</abbrev>–, 4.5–6.5 × 3–4.5(–5) µm, L = 5.55 µm, W = 3.78 µm, Q = 1.47 (n = 30/1).</p></tp:treatment-sec><tp:treatment-sec sec-type="Notes"><title>Notes.</title><p><italic><tp:taxon-name><tp:taxon-name-part taxon-name-part-type="genus" reg="Hyphoderma">Hyphoderma</tp:taxon-name-part> <tp:taxon-name-part taxon-name-part-type="species" reg="bambusinum">bambusinum</tp:taxon-name-part></tp:taxon-name></italic> (CLZhao 29903) was found to be phylogenetically closely related to <italic><tp:taxon-name><tp:taxon-name-part taxon-name-part-type="genus" reg="Hyphoderma">H.</tp:taxon-name-part> <tp:taxon-name-part taxon-name-part-type="species" reg="transiens">transiens</tp:taxon-name-part></tp:taxon-name></italic> (NH 12304 [GB]), with 100% <abbrev xmlns:xlink="http://www.w3.org/1999/xlink" xlink:title="maximum likelihood" xlink:type="simple">ML</abbrev>, 100 <abbrev xmlns:xlink="http://www.w3.org/1999/xlink" xlink:title="Maximum parsimony" xlink:type="simple">MP</abbrev> bootstrap support, and a 1.00 BYPP value. However, morphologically, <italic><tp:taxon-name><tp:taxon-name-part taxon-name-part-type="genus" reg="Hyphoderma">H.</tp:taxon-name-part> <tp:taxon-name-part taxon-name-part-type="species" reg="transiens">transiens</tp:taxon-name-part></tp:taxon-name></italic> differs from <italic><tp:taxon-name><tp:taxon-name-part taxon-name-part-type="genus" reg="Hyphoderma">H.</tp:taxon-name-part> <tp:taxon-name-part taxon-name-part-type="species" reg="bambusinum">bambusinum</tp:taxon-name-part></tp:taxon-name></italic> by having an odontioid hymenial surface and longer basidiospores (9–13 × 3–4.5 µm vs. 4.5–6.5 × 3–4.5 µm; <xref ref-type="bibr" rid="B46">Parmasto 1968</xref>); additionally, the latter was found in Portugal and growing on the bark of <italic><tp:taxon-name><tp:taxon-name-part taxon-name-part-type="genus" reg="Quercus">Quercus</tp:taxon-name-part></tp:taxon-name></italic>. Morphologically, <italic><tp:taxon-name><tp:taxon-name-part taxon-name-part-type="genus" reg="Hyphoderma">H.</tp:taxon-name-part> <tp:taxon-name-part taxon-name-part-type="species" reg="bambusinum">bambusinum</tp:taxon-name-part></tp:taxon-name></italic> is similar to <italic><tp:taxon-name><tp:taxon-name-part taxon-name-part-type="genus" reg="Hyphoderma">H.</tp:taxon-name-part> <tp:taxon-name-part taxon-name-part-type="species" reg="cremeoalbum">cremeoalbum</tp:taxon-name-part></tp:taxon-name></italic> (Höhn. and Litsch.) Jülich. and <italic><tp:taxon-name><tp:taxon-name-part taxon-name-part-type="genus" reg="Hyphoderma">H.</tp:taxon-name-part> <tp:taxon-name-part taxon-name-part-type="species" reg="floccosum">floccosum</tp:taxon-name-part></tp:taxon-name></italic> by having ellipsoid basidiospores (<xref ref-type="bibr" rid="B1">Bernicchia and Gorjón 2010</xref>; <xref ref-type="bibr" rid="B20">Guan and Zhao 2021b</xref>). However, <italic><tp:taxon-name><tp:taxon-name-part taxon-name-part-type="genus" reg="Hyphoderma">H.</tp:taxon-name-part> <tp:taxon-name-part taxon-name-part-type="species" reg="cremeoalbum">cremeoalbum</tp:taxon-name-part></tp:taxon-name></italic> is distinguished from <italic><tp:taxon-name><tp:taxon-name-part taxon-name-part-type="genus" reg="Hyphoderma">H.</tp:taxon-name-part> <tp:taxon-name-part taxon-name-part-type="species" reg="bambusinum">bambusinum</tp:taxon-name-part></tp:taxon-name></italic> by its larger basidiospores (10–14 × 5–6.5 µm vs. 4.5–6.5 × 3–4.5 µm; <xref ref-type="bibr" rid="B1">Bernicchia and Gorjón 2010</xref>). The species <italic><tp:taxon-name><tp:taxon-name-part taxon-name-part-type="genus" reg="Hyphoderma">H.</tp:taxon-name-part> <tp:taxon-name-part taxon-name-part-type="species" reg="floccosum">floccosum</tp:taxon-name-part></tp:taxon-name></italic> differs from <italic><tp:taxon-name><tp:taxon-name-part taxon-name-part-type="genus" reg="Hyphoderma">H.</tp:taxon-name-part> <tp:taxon-name-part taxon-name-part-type="species" reg="bambusinum">bambusinum</tp:taxon-name-part></tp:taxon-name></italic> by its ceraceous basidiomata and longer, tubular cystidia (37.5–100 × 4–8.5 µm vs. 21.5–26.5 × 5–6.5 µm; <xref ref-type="bibr" rid="B20">Guan and Zhao 2021b</xref>). These morphological differences, together with phylogenetic analyses, support the conclusion that our taxon represents a new species, <italic><tp:taxon-name><tp:taxon-name-part taxon-name-part-type="genus" reg="Hyphoderma">Hyphoderma</tp:taxon-name-part> <tp:taxon-name-part taxon-name-part-type="species" reg="bambusinum">bambusinum</tp:taxon-name-part></tp:taxon-name></italic>.</p></tp:treatment-sec><ref-list><ref id="B46"><mixed-citation xmlns:xlink="http://www.w3.org/1999/xlink" xlink:type="simple">Parmasto E (1968) Conspectus Systematis Corticiacearum 1–261.</mixed-citation></ref><ref id="B1"><mixed-citation xmlns:xlink="http://www.w3.org/1999/xlink" xlink:type="simple">Bernicchia A, Gorjón SP (2010) <tp:taxon-name><tp:taxon-name-part taxon-name-part-type="kingdom">Fungi</tp:taxon-name-part></tp:taxon-name> Europaei 12: <tp:taxon-name><tp:taxon-name-part taxon-name-part-type="family">Corticiaceae</tp:taxon-name-part></tp:taxon-name> s.l. Edizioni Candusso, Lomazzo, 1–1007.</mixed-citation></ref><ref id="B20"><mixed-citation xmlns:xlink="http://www.w3.org/1999/xlink" xlink:type="simple">Guan QX, Zhao CL (2021b) Two new corticioid species: <italic><tp:taxon-name><tp:taxon-name-part taxon-name-part-type="genus">Hyphoderma</tp:taxon-name-part> <tp:taxon-name-part taxon-name-part-type="species">sinense</tp:taxon-name-part></tp:taxon-name></italic> and <italic><tp:taxon-name><tp:taxon-name-part taxon-name-part-type="genus">H.</tp:taxon-name-part> <tp:taxon-name-part taxon-name-part-type="species">floccosum</tp:taxon-name-part></tp:taxon-name></italic> spp. nov. (<tp:taxon-name><tp:taxon-name-part taxon-name-part-type="family">Hyphodermataceae</tp:taxon-name-part></tp:taxon-name>, <tp:taxon-name><tp:taxon-name-part taxon-name-part-type="order">Polyporales</tp:taxon-name-part></tp:taxon-name>) from southern China. Mycosystema 40: 447–461. <ext-link xlink:href="10.13346/j.mycosystema.200382" ext-link-type="doi" xlink:type="simple">https://doi.org/10.13346/j.mycosystema.200382</ext-link></mixed-citation></ref></ref-list></tp:taxon-treatment>
