# Supplementary material for: Phylogeny, divergence time and historical biogeography of Hyphoderma (Hyphodermataceae, Polyporales): Introducing five new species from China
Source: MycoKeys. 2026 Feb 19;129:43–80. doi: 10.3897/mycokeys.129.183371 (PMC12946824; doi:10.3897/mycokeys.129.183371)
Supplement: XML Treatment for Hyphoderma fulgens [file mycokeys.129.183371-treatment3.xml]

<!DOCTYPE tp:taxon-treatment
  PUBLIC "-//TaxonX//DTD Taxonomic Treatment Publishing DTD v0 20100105//EN" "tax-treatment-NSO.dtd">
<tp:taxon-treatment xmlns:tp="http://www.plazi.org/taxpub"><tp:treatment-meta><kwd-group><label>Taxon classification</label><kwd>
                <named-content content-type="kingdom">Fungi</named-content>
              </kwd><kwd>
                <named-content content-type="order">Polyporales</named-content>
              </kwd><kwd>
                <named-content content-type="family">Hyphodermataceae</named-content>
              </kwd></kwd-group><mixed-citation publication-type="journal"><person-group><name><surname>Li</surname><given-names>Wen</given-names></name><name><surname>Wang</surname><given-names>Haijiao</given-names></name><name><surname>Wang</surname><given-names>Xiyan</given-names></name><name><surname>Liao</surname><given-names>Xiuhe</given-names></name><name><surname>Wang</surname><given-names>Kaisheng</given-names></name><name><surname>Subodini Nuwanthika</surname><given-names>Wijesinghe Arachchige</given-names></name><name><surname>Zhao</surname><given-names>Changlin</given-names></name></person-group><article-title>Phylogeny, divergence time and historical biogeography of <italic><tp:taxon-name><tp:taxon-name-part taxon-name-part-type="genus" reg="Hyphoderma">Hyphoderma</tp:taxon-name-part></tp:taxon-name></italic> (<tp:taxon-name><tp:taxon-name-part taxon-name-part-type="family" reg="Hyphodermataceae">Hyphodermataceae</tp:taxon-name-part></tp:taxon-name>, <tp:taxon-name><tp:taxon-name-part taxon-name-part-type="order" reg="Polyporales">Polyporales</tp:taxon-name-part></tp:taxon-name>): Introducing five new species from China</article-title><source>MycoKeys</source><day>19</day><month>02</month><year>2026</year><volume>129</volume><fpage>43</fpage><lpage>80</lpage><pub-id pub-id-type="doi">10.3897/mycokeys.129.183371</pub-id></mixed-citation></tp:treatment-meta><tp:nomenclature><tp:taxon-name><object-id xmlns:xlink="http://www.w3.org/1999/xlink" content-type="arpha" xlink:type="simple">C69F8956-7D84-5290-B5AE-3266E1367A48</object-id>
                    		<tp:taxon-name-part taxon-name-part-type="genus" reg="Hyphoderma">Hyphoderma</tp:taxon-name-part> <tp:taxon-name-part taxon-name-part-type="species" reg="fulgens">fulgens</tp:taxon-name-part>
                    	
                    		<object-id xmlns:xlink="http://www.w3.org/1999/xlink" content-type="mycobank" xlink:type="simple">859915</object-id>
                    	</tp:taxon-name><tp:taxon-authority>W. Li and C.L. Zhao</tp:taxon-authority><tp:taxon-status xmlns:xlink="http://www.w3.org/1999/xlink" xlink:type="simple">sp. nov.</tp:taxon-status><xref ref-type="fig" rid="F12">Figs 12</xref><xref ref-type="fig" rid="F13">, 13</xref></tp:nomenclature><tp:treatment-sec sec-type="Typification"><title>Typification.</title><p>China • Yunnan Province: Dehong, Yingjiang County, Tongbiguan Provincial Nature Reserve, GPS coordinates <named-content xmlns:xlink="http://www.w3.org/1999/xlink" content-type="dwc:verbatimCoordinates" xlink:type="simple">24°30'N, 97°30'E</named-content>, altitude 1006 m asl., on fallen angiosperm branch, leg. C.L. Zhao, 3 July 2024, CLZhao 37429 (<named-content xmlns:xlink="http://www.w3.org/1999/xlink" content-type="dwc:institutional_code" xlink:title="Southwest Forestry College" xlink:href="https://scientific-collections.gbif.org/institution/22190a72-02b2-458f-9a33-78baa09876b3" xlink:type="simple">SWFC</named-content> 00037429), GenBank: <abbrev xmlns:xlink="http://www.w3.org/1999/xlink" xlink:title="internal transcribed spacer" xlink:type="simple">ITS</abbrev> = <ext-link xmlns:xlink="http://www.w3.org/1999/xlink" xlink:href="PV829544" ext-link-type="gen" xlink:type="simple">PV829544</ext-link>; nLSU = <ext-link xmlns:xlink="http://www.w3.org/1999/xlink" xlink:href="PV810095" ext-link-type="gen" xlink:type="simple">PV810095</ext-link>.</p><fig id="F12" position="float" orientation="portrait"><object-id xmlns:xlink="http://www.w3.org/1999/xlink" content-type="doi" xlink:type="simple">10.3897/mycokeys.129.183371.figure12</object-id><object-id xmlns:xlink="http://www.w3.org/1999/xlink" content-type="arpha" xlink:type="simple">E07E752E-79FA-5F14-A520-118966A3348C</object-id><label>Figure 12.</label><caption><p>Basidiomata of <italic><tp:taxon-name><tp:taxon-name-part taxon-name-part-type="genus" reg="Hyphoderma">Hyphoderma</tp:taxon-name-part> <tp:taxon-name-part taxon-name-part-type="species" reg="fulgens">fulgens</tp:taxon-name-part></tp:taxon-name></italic> (holotype CLZhao 37429). Scale bars: 1 cm (<bold>A</bold>); 1 mm (<bold>B</bold>).</p></caption><graphic xmlns:xlink="http://www.w3.org/1999/xlink" xlink:href="mycokeys-129-043-g012.jpg" id="oo_1544558.jpg" position="float" orientation="portrait" xlink:type="simple"><uri content-type="original_file" xlink:type="simple">https://binary.pensoft.net/fig/1544558</uri></graphic></fig><fig id="F13" position="float" orientation="portrait"><object-id xmlns:xlink="http://www.w3.org/1999/xlink" content-type="doi" xlink:type="simple">10.3897/mycokeys.129.183371.figure13</object-id><object-id xmlns:xlink="http://www.w3.org/1999/xlink" content-type="arpha" xlink:type="simple">93A5F1A0-6FA3-53C2-994D-50E4457870F6</object-id><label>Figure 13.</label><caption><p>Microscopic structures of <italic><tp:taxon-name><tp:taxon-name-part taxon-name-part-type="genus" reg="Hyphoderma">Hyphoderma</tp:taxon-name-part> <tp:taxon-name-part taxon-name-part-type="species" reg="fulgens">fulgens</tp:taxon-name-part></tp:taxon-name></italic> (holotype CLZhao 37429). <bold>A</bold>. Basidiospores; <bold>B</bold>. Cystidia; <bold>C</bold>. Basidioles; <bold>D</bold>. Basidia; <bold>E</bold>. Part of a vertical section of the hymenium. Scale bars: 10 μm (<bold>A–E</bold>).</p></caption><graphic xmlns:xlink="http://www.w3.org/1999/xlink" xlink:href="mycokeys-129-043-g013.jpg" id="oo_1544559.jpg" position="float" orientation="portrait" xlink:type="simple"><uri content-type="original_file" xlink:type="simple">https://binary.pensoft.net/fig/1544559</uri></graphic></fig></tp:treatment-sec><tp:treatment-sec sec-type="Etymology"><title>Etymology.</title><p><tp:taxon-name><tp:taxon-name-part taxon-name-part-type="genus" reg="Hyphoderma"/><tp:taxon-name-part taxon-name-part-type="species">fulgens</tp:taxon-name-part></tp:taxon-name> (Lat.): refers to the shiny color of the hymenial surface of the specimens.</p></tp:treatment-sec><tp:treatment-sec sec-type="Description"><title>Description.</title><p><bold><italic>Basidiomata</italic></bold>. Annual, resupinate, adnate, membranaceous, without odor or taste when fresh, up to 9 cm long, 1.8 cm wide, and 100 μm thick. Hymenial surface smooth, white to cream when fresh, white when dry. Sterile margin narrow, white, up to 1 mm.</p><p><bold><italic>Hyphal system</italic></bold>. Monomitic; generative hyphae with clamp connections, colorless, thin-walled, branched, interwoven, 2.5–3.2 µm in diameter, <abbrev xmlns:xlink="http://www.w3.org/1999/xlink" xlink:title="Melzer’s reagent" xlink:type="simple">IKI</abbrev>–, <abbrev xmlns:xlink="http://www.w3.org/1999/xlink" xlink:title="Cotton Blue" xlink:type="simple">CB</abbrev>–, tissues unchanged in <abbrev xmlns:xlink="http://www.w3.org/1999/xlink" xlink:title="5% potassium hydroxide aqueous solution" xlink:type="simple">KOH</abbrev>.</p><p><bold><italic>Hymenium</italic></bold>. Cystidia clavate, colorless, thin-walled, smooth, encrusted, 30.4–37.1 × 5.5–7.5 µm. Basidia barreled, thin-walled, smooth, slightly flexuous, with four sterigmata and a simple septum at the base, 21.5–26 × 5.5–8 µm; basidioles similar to basidia in shape but slightly smaller.</p><p><bold><italic>Spores</italic></bold>. Basidiospores subcylindrical, colorless, thin-walled, smooth, with oil droplets inside, <abbrev xmlns:xlink="http://www.w3.org/1999/xlink" xlink:title="Melzer’s reagent" xlink:type="simple">IKI</abbrev>–, <abbrev xmlns:xlink="http://www.w3.org/1999/xlink" xlink:title="Cotton Blue" xlink:type="simple">CB</abbrev>–, (7–)7.5–11.5 × (2–)2.5–4 µm, L = 9.55 µm, W = 3.39 µm, Q = 2.74–2.89 (n = 120/4).</p></tp:treatment-sec><tp:treatment-sec sec-type="Additional specimens examined (paratypes)"><title>Additional specimens examined (paratypes).</title><p>China • Yunnan Province: Dehong, Yingjiang County, Tongbiguan Provincial Nature Reserve, GPS coordinates <named-content xmlns:xlink="http://www.w3.org/1999/xlink" content-type="dwc:verbatimCoordinates" xlink:type="simple">24°30'N, 97°30'E</named-content>, altitude 1006 m asl., on fallen angiosperm branch, leg. C.L. Zhao, 19 July 2023, CLZhao 30254 (<named-content xmlns:xlink="http://www.w3.org/1999/xlink" content-type="dwc:institutional_code" xlink:title="Southwest Forestry College" xlink:href="https://scientific-collections.gbif.org/institution/22190a72-02b2-458f-9a33-78baa09876b3" xlink:type="simple">SWFC</named-content> 00030254); 2 July 2024, CLZhao 37266 (<named-content xmlns:xlink="http://www.w3.org/1999/xlink" content-type="dwc:institutional_code" xlink:title="Southwest Forestry College" xlink:href="https://scientific-collections.gbif.org/institution/22190a72-02b2-458f-9a33-78baa09876b3" xlink:type="simple">SWFC</named-content> 00037266); • Mang City, Tongbiguan Provincial Nature Reserve, GPS coordinates <named-content xmlns:xlink="http://www.w3.org/1999/xlink" content-type="dwc:verbatimCoordinates" xlink:type="simple">24°42'N, 97°54'E</named-content>, altitude 1006 m asl., on fallen angiosperm branch, leg. C.L. Zhao, 29 June 2024, CLZhao 36600 (<named-content xmlns:xlink="http://www.w3.org/1999/xlink" content-type="dwc:institutional_code" xlink:title="Southwest Forestry College" xlink:href="https://scientific-collections.gbif.org/institution/22190a72-02b2-458f-9a33-78baa09876b3" xlink:type="simple">SWFC</named-content> 00036600); 8 July 2024, CLZhao 39677 (<named-content xmlns:xlink="http://www.w3.org/1999/xlink" content-type="dwc:institutional_code" xlink:title="Southwest Forestry College" xlink:href="https://scientific-collections.gbif.org/institution/22190a72-02b2-458f-9a33-78baa09876b3" xlink:type="simple">SWFC</named-content> 00039677); CLZhao 39618 (<named-content xmlns:xlink="http://www.w3.org/1999/xlink" content-type="dwc:institutional_code" xlink:title="Southwest Forestry College" xlink:href="https://scientific-collections.gbif.org/institution/22190a72-02b2-458f-9a33-78baa09876b3" xlink:type="simple">SWFC</named-content> 00039618); CLZhao 39474 (<named-content xmlns:xlink="http://www.w3.org/1999/xlink" content-type="dwc:institutional_code" xlink:title="Southwest Forestry College" xlink:href="https://scientific-collections.gbif.org/institution/22190a72-02b2-458f-9a33-78baa09876b3" xlink:type="simple">SWFC</named-content> 00039474).</p></tp:treatment-sec><tp:treatment-sec sec-type="Notes"><title>Notes.</title><p>In the phylogenetic analysis, the specimens of <italic><tp:taxon-name><tp:taxon-name-part taxon-name-part-type="genus" reg="Hyphoderma">Hyphoderma</tp:taxon-name-part> <tp:taxon-name-part taxon-name-part-type="species" reg="fulgens">fulgens</tp:taxon-name-part></tp:taxon-name></italic> (CLZhao 37429, CLZhao 30254, CLZhao 36600, CLZhao 39474) formed a closely related sister relationship to <italic><tp:taxon-name><tp:taxon-name-part taxon-name-part-type="genus" reg="Hyphoderma">H.</tp:taxon-name-part> <tp:taxon-name-part taxon-name-part-type="species" reg="amoenum">amoenum</tp:taxon-name-part></tp:taxon-name></italic> (Burt) Donk (USO 286622), with 99% <abbrev xmlns:xlink="http://www.w3.org/1999/xlink" xlink:title="maximum likelihood" xlink:type="simple">ML</abbrev>, 89 <abbrev xmlns:xlink="http://www.w3.org/1999/xlink" xlink:title="Maximum parsimony" xlink:type="simple">MP</abbrev> bootstrap support, and a 0.99 BYPP value. However, morphologically, <italic><tp:taxon-name><tp:taxon-name-part taxon-name-part-type="genus" reg="Hyphoderma">H.</tp:taxon-name-part> <tp:taxon-name-part taxon-name-part-type="species" reg="amoenum">amoenum</tp:taxon-name-part></tp:taxon-name></italic> differs from <italic><tp:taxon-name><tp:taxon-name-part taxon-name-part-type="genus" reg="Hyphoderma">H.</tp:taxon-name-part> <tp:taxon-name-part taxon-name-part-type="species" reg="fulgens">fulgens</tp:taxon-name-part></tp:taxon-name></italic> by having wider basidiospores (9–13 × 5–6 µm vs. 7.5–11.5 × 2.5–4 µm; <xref ref-type="bibr" rid="B57">Tellería et al. 2012</xref>). Morphologically, <italic><tp:taxon-name><tp:taxon-name-part taxon-name-part-type="genus" reg="Hyphoderma">H.</tp:taxon-name-part> <tp:taxon-name-part taxon-name-part-type="species" reg="fulgens">fulgens</tp:taxon-name-part></tp:taxon-name></italic> is similar to <italic><tp:taxon-name><tp:taxon-name-part taxon-name-part-type="genus" reg="Hyphoderma">H.</tp:taxon-name-part> <tp:taxon-name-part taxon-name-part-type="species" reg="guangdongense">guangdongense</tp:taxon-name-part></tp:taxon-name></italic> and <italic><tp:taxon-name><tp:taxon-name-part taxon-name-part-type="genus" reg="Hyphoderma">H.</tp:taxon-name-part> <tp:taxon-name-part taxon-name-part-type="species" reg="tenuissimum">tenuissimum</tp:taxon-name-part></tp:taxon-name></italic> by having subcylindrical basidiospores (<xref ref-type="bibr" rid="B19">Guan and Zhao 2021a</xref>; <xref ref-type="bibr" rid="B54">Su et al. 2024</xref>). However, <italic><tp:taxon-name><tp:taxon-name-part taxon-name-part-type="genus" reg="Hyphoderma">H.</tp:taxon-name-part> <tp:taxon-name-part taxon-name-part-type="species" reg="guangdongense">guangdongense</tp:taxon-name-part></tp:taxon-name></italic> is distinguished from <italic><tp:taxon-name><tp:taxon-name-part taxon-name-part-type="genus" reg="Hyphoderma">H.</tp:taxon-name-part> <tp:taxon-name-part taxon-name-part-type="species" reg="fulgens">fulgens</tp:taxon-name-part></tp:taxon-name></italic> by its farinaceous hymenial surface and septate cystidia (<xref ref-type="bibr" rid="B54">Su et al. 2024</xref>). In addition, <italic><tp:taxon-name><tp:taxon-name-part taxon-name-part-type="genus" reg="Hyphoderma">H.</tp:taxon-name-part> <tp:taxon-name-part taxon-name-part-type="species" reg="tenuissimum">tenuissimum</tp:taxon-name-part></tp:taxon-name></italic> differs from <italic><tp:taxon-name><tp:taxon-name-part taxon-name-part-type="genus" reg="Hyphoderma">H.</tp:taxon-name-part> <tp:taxon-name-part taxon-name-part-type="species" reg="fulgens">fulgens</tp:taxon-name-part></tp:taxon-name></italic> by its tuberculate to minutely grandinioid hymenial surface and larger cystidia (50–220 × 6.5–13 µm vs. 30.4–37.1 × 5.5–7.5 µm; <xref ref-type="bibr" rid="B19">Guan and Zhao 2021a</xref>). These morphological and phylogenetic data indicate that our collections represent a new species, <italic><tp:taxon-name><tp:taxon-name-part taxon-name-part-type="genus" reg="Hyphoderma">Hyphoderma</tp:taxon-name-part> <tp:taxon-name-part taxon-name-part-type="species" reg="fulgens">fulgens</tp:taxon-name-part></tp:taxon-name></italic>.</p></tp:treatment-sec><ref-list><ref id="B57"><mixed-citation xmlns:xlink="http://www.w3.org/1999/xlink" xlink:type="simple">Tellería MT, Dueñas M, Beltrán-Tejera E, Rodríguez-Armas JL, Martín MP (2012) A new species of <italic><tp:taxon-name><tp:taxon-name-part taxon-name-part-type="genus">Hyphoderma</tp:taxon-name-part></tp:taxon-name></italic> (<tp:taxon-name><tp:taxon-name-part taxon-name-part-type="family">Meruliaceae</tp:taxon-name-part></tp:taxon-name>, <tp:taxon-name><tp:taxon-name-part taxon-name-part-type="order">Polyporales</tp:taxon-name-part></tp:taxon-name>) and its discrimination from closely related taxa. Mycologia 104: 1121–1132. <ext-link xlink:href="10.3852/11-344" ext-link-type="doi" xlink:type="simple">https://doi.org/10.3852/11-344</ext-link></mixed-citation></ref><ref id="B19"><mixed-citation xmlns:xlink="http://www.w3.org/1999/xlink" xlink:type="simple">Guan QX, Zhao CL (2021a) Taxonomy and phylogeny of the wood-inhabiting fungal genus <italic><tp:taxon-name><tp:taxon-name-part taxon-name-part-type="genus">Hyphoderma</tp:taxon-name-part></tp:taxon-name></italic> with descriptions of three new species from East Asia. Journal of Fungi (Basel, Switzerland) 7: 308. <ext-link xlink:href="10.3390/jof7040308" ext-link-type="doi" xlink:type="simple">https://doi.org/10.3390/jof7040308</ext-link></mixed-citation></ref><ref id="B54"><mixed-citation xmlns:xlink="http://www.w3.org/1999/xlink" xlink:type="simple">Su JQ, Zhang XC, Zhao CL, Zhou HM (2024) Molecular phylogeny and morphology reveal a new wood-inhabiting fungal species, <italic><tp:taxon-name><tp:taxon-name-part taxon-name-part-type="genus">Hyphoderma</tp:taxon-name-part> <tp:taxon-name-part taxon-name-part-type="species">guangdongense</tp:taxon-name-part></tp:taxon-name></italic> (<tp:taxon-name><tp:taxon-name-part taxon-name-part-type="order">Polyporales</tp:taxon-name-part></tp:taxon-name>, <tp:taxon-name><tp:taxon-name-part taxon-name-part-type="phylum">Basidiomycota</tp:taxon-name-part></tp:taxon-name>), from China. Phytotaxa 661: 075–086. <ext-link xlink:href="10.11646/phytotaxa.661.1.5" ext-link-type="doi" xlink:type="simple">https://doi.org/10.11646/phytotaxa.661.1.5</ext-link></mixed-citation></ref></ref-list></tp:taxon-treatment>
