# Supplementary material for: Phylogeny, divergence time and historical biogeography of Hyphoderma (Hyphodermataceae, Polyporales): Introducing five new species from China
Source: MycoKeys. 2026 Feb 19;129:43–80. doi: 10.3897/mycokeys.129.183371 (PMC12946824; doi:10.3897/mycokeys.129.183371)
Supplement: XML Treatment for Hyphoderma grandineum [file mycokeys.129.183371-treatment4.xml]

<!DOCTYPE tp:taxon-treatment
  PUBLIC "-//TaxonX//DTD Taxonomic Treatment Publishing DTD v0 20100105//EN" "tax-treatment-NSO.dtd">
<tp:taxon-treatment xmlns:tp="http://www.plazi.org/taxpub"><tp:treatment-meta><kwd-group><label>Taxon classification</label><kwd>
                <named-content content-type="kingdom">Fungi</named-content>
              </kwd><kwd>
                <named-content content-type="order">Polyporales</named-content>
              </kwd><kwd>
                <named-content content-type="family">Hyphodermataceae</named-content>
              </kwd></kwd-group><mixed-citation publication-type="journal"><person-group><name><surname>Li</surname><given-names>Wen</given-names></name><name><surname>Wang</surname><given-names>Haijiao</given-names></name><name><surname>Wang</surname><given-names>Xiyan</given-names></name><name><surname>Liao</surname><given-names>Xiuhe</given-names></name><name><surname>Wang</surname><given-names>Kaisheng</given-names></name><name><surname>Subodini Nuwanthika</surname><given-names>Wijesinghe Arachchige</given-names></name><name><surname>Zhao</surname><given-names>Changlin</given-names></name></person-group><article-title>Phylogeny, divergence time and historical biogeography of <italic><tp:taxon-name><tp:taxon-name-part taxon-name-part-type="genus" reg="Hyphoderma">Hyphoderma</tp:taxon-name-part></tp:taxon-name></italic> (<tp:taxon-name><tp:taxon-name-part taxon-name-part-type="family" reg="Hyphodermataceae">Hyphodermataceae</tp:taxon-name-part></tp:taxon-name>, <tp:taxon-name><tp:taxon-name-part taxon-name-part-type="order" reg="Polyporales">Polyporales</tp:taxon-name-part></tp:taxon-name>): Introducing five new species from China</article-title><source>MycoKeys</source><day>19</day><month>02</month><year>2026</year><volume>129</volume><fpage>43</fpage><lpage>80</lpage><pub-id pub-id-type="doi">10.3897/mycokeys.129.183371</pub-id></mixed-citation></tp:treatment-meta><tp:nomenclature><tp:taxon-name><object-id xmlns:xlink="http://www.w3.org/1999/xlink" content-type="arpha" xlink:type="simple">CBC6C098-6CC3-59C5-BD14-178642221919</object-id>
                    		<tp:taxon-name-part taxon-name-part-type="genus" reg="Hyphoderma">Hyphoderma</tp:taxon-name-part> <tp:taxon-name-part taxon-name-part-type="species" reg="grandineum">grandineum</tp:taxon-name-part>
                    	
                    		<object-id xmlns:xlink="http://www.w3.org/1999/xlink" content-type="mycobank" xlink:type="simple">859916</object-id>
                    	</tp:taxon-name><tp:taxon-authority>W. Li and C.L. Zhao</tp:taxon-authority><tp:taxon-status xmlns:xlink="http://www.w3.org/1999/xlink" xlink:type="simple">sp. nov.</tp:taxon-status><xref ref-type="fig" rid="F14">Figs 14</xref><xref ref-type="fig" rid="F15">, 15</xref></tp:nomenclature><tp:treatment-sec sec-type="Typification"><title>Typification.</title><p>China • Yunnan Province: Dehong, Yingjiang County, Tongbiguan Provincial Nature Reserve, GPS coordinates <named-content xmlns:xlink="http://www.w3.org/1999/xlink" content-type="dwc:verbatimCoordinates" xlink:type="simple">24°30'N, 97°30'E</named-content>, altitude 1006 m asl., on the fallen angiosperm branch, leg. C.L. Zhao, 18 July 2023, CLZhao 30046 (<named-content xmlns:xlink="http://www.w3.org/1999/xlink" content-type="dwc:institutional_code" xlink:title="Southwest Forestry College" xlink:href="https://scientific-collections.gbif.org/institution/22190a72-02b2-458f-9a33-78baa09876b3" xlink:type="simple">SWFC</named-content> 00030046), GenBank: <abbrev xmlns:xlink="http://www.w3.org/1999/xlink" xlink:title="internal transcribed spacer" xlink:type="simple">ITS</abbrev> = <ext-link xmlns:xlink="http://www.w3.org/1999/xlink" xlink:href="PV470561" ext-link-type="gen" xlink:type="simple">PV470561</ext-link>, nLSU = <ext-link xmlns:xlink="http://www.w3.org/1999/xlink" xlink:href="PV819429" ext-link-type="gen" xlink:type="simple">PV819429</ext-link>.</p><fig id="F14" position="float" orientation="portrait"><object-id xmlns:xlink="http://www.w3.org/1999/xlink" content-type="doi" xlink:type="simple">10.3897/mycokeys.129.183371.figure14</object-id><object-id xmlns:xlink="http://www.w3.org/1999/xlink" content-type="arpha" xlink:type="simple">98EF3504-825A-5C07-87ED-7E59DAABE78A</object-id><label>Figure 14.</label><caption><p>Basidiomata of <italic><tp:taxon-name><tp:taxon-name-part taxon-name-part-type="genus" reg="Hyphoderma">Hyphoderma</tp:taxon-name-part> <tp:taxon-name-part taxon-name-part-type="species" reg="grandineum">grandineum</tp:taxon-name-part></tp:taxon-name></italic> (holotype CLZhao 30046). Scale bars: 1 cm (<bold>A</bold>); 1 mm (<bold>B</bold>).</p></caption><graphic xmlns:xlink="http://www.w3.org/1999/xlink" xlink:href="mycokeys-129-043-g014.jpg" id="oo_1544560.jpg" position="float" orientation="portrait" xlink:type="simple"><uri content-type="original_file" xlink:type="simple">https://binary.pensoft.net/fig/1544560</uri></graphic></fig><fig id="F15" position="float" orientation="portrait"><object-id xmlns:xlink="http://www.w3.org/1999/xlink" content-type="doi" xlink:type="simple">10.3897/mycokeys.129.183371.figure15</object-id><object-id xmlns:xlink="http://www.w3.org/1999/xlink" content-type="arpha" xlink:type="simple">30723415-FB41-5F25-99EC-373E8DFFAF97</object-id><label>Figure 15.</label><caption><p>Microscopic structures of <italic><tp:taxon-name><tp:taxon-name-part taxon-name-part-type="genus" reg="Hyphoderma">Hyphoderma</tp:taxon-name-part> <tp:taxon-name-part taxon-name-part-type="species" reg="grandineum">grandineum</tp:taxon-name-part></tp:taxon-name></italic> (holotype CLZhao 30046). <bold>A</bold>. Basidiospores; <bold>B</bold>. Cystidia; <bold>C</bold>. Basidia; <bold>D</bold>. Basidioles; <bold>E</bold>. Part of a vertical section of the hymenium. Scale bars: 10 μm (<bold>A–E</bold>).</p></caption><graphic xmlns:xlink="http://www.w3.org/1999/xlink" xlink:href="mycokeys-129-043-g015.jpg" id="oo_1544561.jpg" position="float" orientation="portrait" xlink:type="simple"><uri content-type="original_file" xlink:type="simple">https://binary.pensoft.net/fig/1544561</uri></graphic></fig></tp:treatment-sec><tp:treatment-sec sec-type="Etymology"><title>Etymology.</title><p><tp:taxon-name><tp:taxon-name-part taxon-name-part-type="genus" reg="Hyphoderma"/><tp:taxon-name-part taxon-name-part-type="species">grandineum</tp:taxon-name-part></tp:taxon-name> (Lat.): refers to the grandinioid hymenial surface of the type specimen.</p></tp:treatment-sec><tp:treatment-sec sec-type="Description"><title>Description.</title><p><bold><italic>Basidiomata</italic></bold>. Annual, resupinate, adnate, membranaceous, without odor or taste when fresh, up to 7.5 cm long, 2 cm wide, and 100 μm thick. Hymenial surface grandinioid, cream when fresh, becoming cream to yellowish when dry. Sterile margin narrow, white, up to 1 mm.</p><p><bold><italic>Hyphal system</italic></bold>. Monomitic; generative hyphae with clamp connections, colorless, thin-walled, branched, interwoven, 3–3.6 µm in diameter, <abbrev xmlns:xlink="http://www.w3.org/1999/xlink" xlink:title="Melzer’s reagent" xlink:type="simple">IKI</abbrev>–, <abbrev xmlns:xlink="http://www.w3.org/1999/xlink" xlink:title="Cotton Blue" xlink:type="simple">CB</abbrev>–, tissues unchanged in <abbrev xmlns:xlink="http://www.w3.org/1999/xlink" xlink:title="5% potassium hydroxide aqueous solution" xlink:type="simple">KOH</abbrev>.</p><p><bold><italic>Hymenium</italic></bold>. Leptocystidia, colorless, thin-walled, smooth, 29.5–33.5 × 4–5 µm. Basidia clavate, thin-walled, smooth, slightly flexuous, with four sterigmata and a simple septum at the base, 18–19.5 × 4.5–6 µm; basidioles similar to basidia in shape but slightly smaller.</p><p><bold><italic>Spores</italic></bold>. Basidiospores cylindrical, colorless, thin-walled, smooth, <abbrev xmlns:xlink="http://www.w3.org/1999/xlink" xlink:title="Melzer’s reagent" xlink:type="simple">IKI</abbrev>–, <abbrev xmlns:xlink="http://www.w3.org/1999/xlink" xlink:title="Cotton Blue" xlink:type="simple">CB</abbrev>–, (6–)7–9 × 2.5–4 µm, L = 7.9 µm, W = 3.2 µm, Q = 2.48–2.5 (n = 60/2).</p></tp:treatment-sec><tp:treatment-sec sec-type="Additional specimen examined (paratype)"><title>Additional specimen examined (paratype).</title><p>China • Yunnan Province: Dehong, Ruili City, Tongbiguan Provincial Nature Reserve, GPS coordinates <named-content xmlns:xlink="http://www.w3.org/1999/xlink" content-type="dwc:verbatimCoordinates" xlink:type="simple">23°22'N, 97°18'E</named-content>, altitude 976 m asl., on the fallen angiosperm branch, leg. C.L. Zhao, 2 December 2024, CLZhao 43328(<named-content xmlns:xlink="http://www.w3.org/1999/xlink" content-type="dwc:institutional_code" xlink:title="Southwest Forestry College" xlink:href="https://scientific-collections.gbif.org/institution/22190a72-02b2-458f-9a33-78baa09876b3" xlink:type="simple">SWFC</named-content> 00043328), GenBank: <abbrev xmlns:xlink="http://www.w3.org/1999/xlink" xlink:title="internal transcribed spacer" xlink:type="simple">ITS</abbrev> = <ext-link xmlns:xlink="http://www.w3.org/1999/xlink" xlink:href="PV470562" ext-link-type="gen" xlink:type="simple">PV470562</ext-link>, nLSU = <ext-link xmlns:xlink="http://www.w3.org/1999/xlink" xlink:href="PV819430" ext-link-type="gen" xlink:type="simple">PV819430</ext-link>.</p></tp:treatment-sec><tp:treatment-sec sec-type="Notes"><title>Notes.</title><p>In the phylogenetic analysis, <italic><tp:taxon-name><tp:taxon-name-part taxon-name-part-type="genus" reg="Hyphoderma">Hyphoderma</tp:taxon-name-part> <tp:taxon-name-part taxon-name-part-type="species" reg="grandineum">grandineum</tp:taxon-name-part></tp:taxon-name></italic> (CLZhao 30046, CLZhao 43328) formed a closely related sister relationship with the clade consisting of <italic><tp:taxon-name><tp:taxon-name-part taxon-name-part-type="genus" reg="Hyphoderma">H.</tp:taxon-name-part> <tp:taxon-name-part taxon-name-part-type="species" reg="transiens">transiens</tp:taxon-name-part></tp:taxon-name></italic> (Bres.) Parmasto (NH 12304 [GB]) and <italic><tp:taxon-name><tp:taxon-name-part taxon-name-part-type="genus" reg="Hyphoderma">H.</tp:taxon-name-part> <tp:taxon-name-part taxon-name-part-type="species" reg="bambusinum">bambusinum</tp:taxon-name-part></tp:taxon-name></italic> (CLZhao 29903), with 100% <abbrev xmlns:xlink="http://www.w3.org/1999/xlink" xlink:title="maximum likelihood" xlink:type="simple">ML</abbrev>, 100 <abbrev xmlns:xlink="http://www.w3.org/1999/xlink" xlink:title="Maximum parsimony" xlink:type="simple">MP</abbrev> bootstrap support, and a 1.00 BYPP value. However, morphologically, <italic><tp:taxon-name><tp:taxon-name-part taxon-name-part-type="genus" reg="Hyphoderma">H.</tp:taxon-name-part> <tp:taxon-name-part taxon-name-part-type="species" reg="transiens">transiens</tp:taxon-name-part></tp:taxon-name></italic> differs from <italic><tp:taxon-name><tp:taxon-name-part taxon-name-part-type="genus" reg="Hyphoderma">H.</tp:taxon-name-part> <tp:taxon-name-part taxon-name-part-type="species" reg="grandineum">grandineum</tp:taxon-name-part></tp:taxon-name></italic> by having a whitish to ochraceous hymenial surface and longer basidiospores (9–13 × 3–4.5 µm vs. 7–9 × 2.5–4 µm; <xref ref-type="bibr" rid="B46">Parmasto 1968</xref>); in addition, the latter was found in Portugal. Morphologically, <italic><tp:taxon-name><tp:taxon-name-part taxon-name-part-type="genus" reg="Hyphoderma">H.</tp:taxon-name-part> <tp:taxon-name-part taxon-name-part-type="species" reg="grandineum">grandineum</tp:taxon-name-part></tp:taxon-name></italic> is similar to <italic><tp:taxon-name><tp:taxon-name-part taxon-name-part-type="genus" reg="Hyphoderma">H.</tp:taxon-name-part> <tp:taxon-name-part taxon-name-part-type="species" reg="tropicum">tropicum</tp:taxon-name-part></tp:taxon-name></italic> and <italic><tp:taxon-name><tp:taxon-name-part taxon-name-part-type="genus" reg="Hyphoderma">H.</tp:taxon-name-part> <tp:taxon-name-part taxon-name-part-type="species" reg="tenuissimum">tenuissimum</tp:taxon-name-part></tp:taxon-name></italic> by having a tuberculate to odontoid hymenial surface (<xref ref-type="bibr" rid="B21">Guan et al. 2021</xref>; <xref ref-type="bibr" rid="B14">Duan et al. 2023</xref>). However, <italic><tp:taxon-name><tp:taxon-name-part taxon-name-part-type="genus" reg="Hyphoderma">H.</tp:taxon-name-part> <tp:taxon-name-part taxon-name-part-type="species" reg="tropicum">tropicum</tp:taxon-name-part></tp:taxon-name></italic> is distinguished from <italic><tp:taxon-name><tp:taxon-name-part taxon-name-part-type="genus" reg="Hyphoderma">H.</tp:taxon-name-part> <tp:taxon-name-part taxon-name-part-type="species" reg="grandineum">grandineum</tp:taxon-name-part></tp:taxon-name></italic> by its coriaceous hymenial surface and moniliform cystidia (<xref ref-type="bibr" rid="B14">Duan et al. 2023</xref>). In addition, <italic><tp:taxon-name><tp:taxon-name-part taxon-name-part-type="genus" reg="Hyphoderma">H.</tp:taxon-name-part> <tp:taxon-name-part taxon-name-part-type="species" reg="tenuissimum">tenuissimum</tp:taxon-name-part></tp:taxon-name></italic> differs from <italic><tp:taxon-name><tp:taxon-name-part taxon-name-part-type="genus" reg="Hyphoderma">H.</tp:taxon-name-part> <tp:taxon-name-part taxon-name-part-type="species" reg="grandineum">grandineum</tp:taxon-name-part></tp:taxon-name></italic> by its larger cystidia (50–220 × 6.5–13 µm vs. 29.5–33.5 × 4–5 µm; <xref ref-type="bibr" rid="B21">Guan et al. 2021</xref>). These morphological and phylogenetic evidences show that our collections represent a new species, <italic><tp:taxon-name><tp:taxon-name-part taxon-name-part-type="genus" reg="Hyphoderma">Hyphoderma</tp:taxon-name-part> <tp:taxon-name-part taxon-name-part-type="species" reg="grandineum">grandineum</tp:taxon-name-part></tp:taxon-name></italic>.</p></tp:treatment-sec><ref-list><ref id="B46"><mixed-citation xmlns:xlink="http://www.w3.org/1999/xlink" xlink:type="simple">Parmasto E (1968) Conspectus Systematis Corticiacearum 1–261.</mixed-citation></ref><ref id="B21"><mixed-citation xmlns:xlink="http://www.w3.org/1999/xlink" xlink:type="simple">Guan QX, Li YF, Zhao CL (2021) Morphological and phylogenetic evidence for recognition of two new species of <italic><tp:taxon-name><tp:taxon-name-part taxon-name-part-type="genus">Hyphoderma</tp:taxon-name-part></tp:taxon-name></italic> (<tp:taxon-name><tp:taxon-name-part taxon-name-part-type="phylum">Basidiomycota</tp:taxon-name-part></tp:taxon-name>) from southern China, with a key to all Chinese <italic><tp:taxon-name><tp:taxon-name-part taxon-name-part-type="genus">Hyphoderma</tp:taxon-name-part></tp:taxon-name></italic>. MycoKeys 83: 145–160. <ext-link xlink:href="10.3897/mycokeys.83.69909" ext-link-type="doi" xlink:type="simple">https://doi.org/10.3897/mycokeys.83.69909</ext-link></mixed-citation></ref><ref id="B14"><mixed-citation xmlns:xlink="http://www.w3.org/1999/xlink" xlink:type="simple">Duan ZY, Guan QX, Luo KY, Zhao CL (2023) Morphological and molecular identification of three new resupinate species of <italic><tp:taxon-name><tp:taxon-name-part taxon-name-part-type="genus">Hyphoderma</tp:taxon-name-part></tp:taxon-name></italic> (<tp:taxon-name><tp:taxon-name-part taxon-name-part-type="family">Hyphodermataceae</tp:taxon-name-part></tp:taxon-name>, <tp:taxon-name><tp:taxon-name-part taxon-name-part-type="class">Agaricomycetes</tp:taxon-name-part></tp:taxon-name>) from East Asia. Phytotaxa 599: 1–19. <ext-link xlink:href="10.11646/phytotaxa.599.1.1" ext-link-type="doi" xlink:type="simple">https://doi.org/10.11646/phytotaxa.599.1.1</ext-link></mixed-citation></ref></ref-list></tp:taxon-treatment>
