# Supplementary material for: Phylogeny, divergence time and historical biogeography of Hyphoderma (Hyphodermataceae, Polyporales): Introducing five new species from China
Source: MycoKeys. 2026 Feb 19;129:43–80. doi: 10.3897/mycokeys.129.183371 (PMC12946824; doi:10.3897/mycokeys.129.183371)
Supplement: XML Treatment for Hyphoderma laceratum [file mycokeys.129.183371-treatment5.xml]

<!DOCTYPE tp:taxon-treatment
  PUBLIC "-//TaxonX//DTD Taxonomic Treatment Publishing DTD v0 20100105//EN" "tax-treatment-NSO.dtd">
<tp:taxon-treatment xmlns:tp="http://www.plazi.org/taxpub"><tp:treatment-meta><kwd-group><label>Taxon classification</label><kwd>
                <named-content content-type="kingdom">Fungi</named-content>
              </kwd><kwd>
                <named-content content-type="order">Polyporales</named-content>
              </kwd><kwd>
                <named-content content-type="family">Hyphodermataceae</named-content>
              </kwd></kwd-group><mixed-citation publication-type="journal"><person-group><name><surname>Li</surname><given-names>Wen</given-names></name><name><surname>Wang</surname><given-names>Haijiao</given-names></name><name><surname>Wang</surname><given-names>Xiyan</given-names></name><name><surname>Liao</surname><given-names>Xiuhe</given-names></name><name><surname>Wang</surname><given-names>Kaisheng</given-names></name><name><surname>Subodini Nuwanthika</surname><given-names>Wijesinghe Arachchige</given-names></name><name><surname>Zhao</surname><given-names>Changlin</given-names></name></person-group><article-title>Phylogeny, divergence time and historical biogeography of <italic><tp:taxon-name><tp:taxon-name-part taxon-name-part-type="genus" reg="Hyphoderma">Hyphoderma</tp:taxon-name-part></tp:taxon-name></italic> (<tp:taxon-name><tp:taxon-name-part taxon-name-part-type="family" reg="Hyphodermataceae">Hyphodermataceae</tp:taxon-name-part></tp:taxon-name>, <tp:taxon-name><tp:taxon-name-part taxon-name-part-type="order" reg="Polyporales">Polyporales</tp:taxon-name-part></tp:taxon-name>): Introducing five new species from China</article-title><source>MycoKeys</source><day>19</day><month>02</month><year>2026</year><volume>129</volume><fpage>43</fpage><lpage>80</lpage><pub-id pub-id-type="doi">10.3897/mycokeys.129.183371</pub-id></mixed-citation></tp:treatment-meta><tp:nomenclature><tp:taxon-name><object-id xmlns:xlink="http://www.w3.org/1999/xlink" content-type="arpha" xlink:type="simple">244B55E2-697E-5829-87E3-95218FA73B9B</object-id>
                    		<tp:taxon-name-part taxon-name-part-type="genus" reg="Hyphoderma">Hyphoderma</tp:taxon-name-part> <tp:taxon-name-part taxon-name-part-type="species" reg="laceratum">laceratum</tp:taxon-name-part>
                    	
                    		<object-id xmlns:xlink="http://www.w3.org/1999/xlink" content-type="mycobank" xlink:type="simple">861118</object-id>
                    	</tp:taxon-name><tp:taxon-authority>W. Li and C.L. Zhao</tp:taxon-authority><tp:taxon-status xmlns:xlink="http://www.w3.org/1999/xlink" xlink:type="simple">sp. nov.</tp:taxon-status><xref ref-type="fig" rid="F16">Figs 16</xref><xref ref-type="fig" rid="F17">, 17</xref></tp:nomenclature><tp:treatment-sec sec-type="Typification"><title>Typification.</title><p>China • Yunnan Province: Diqing, Weixi County, Weideng Town, Fuchuan Village, GPS coordinates <named-content xmlns:xlink="http://www.w3.org/1999/xlink" content-type="dwc:verbatimCoordinates" xlink:type="simple">27°17'N, 99°16'E</named-content>, altitude 1700 m asl., on the fallen angiosperm branch, leg. C.L. Zhao, 12 October 2023, CLZhao 34242 (<named-content xmlns:xlink="http://www.w3.org/1999/xlink" content-type="dwc:institutional_code" xlink:title="Southwest Forestry College" xlink:href="https://scientific-collections.gbif.org/institution/22190a72-02b2-458f-9a33-78baa09876b3" xlink:type="simple">SWFC</named-content> 00034242), GenBank: <abbrev xmlns:xlink="http://www.w3.org/1999/xlink" xlink:title="internal transcribed spacer" xlink:type="simple">ITS</abbrev> = <ext-link xmlns:xlink="http://www.w3.org/1999/xlink" xlink:href="PV829552" ext-link-type="gen" xlink:type="simple">PV829552</ext-link>, nLSU = <ext-link xmlns:xlink="http://www.w3.org/1999/xlink" xlink:href="PV810101" ext-link-type="gen" xlink:type="simple">PV810101</ext-link>.</p><fig id="F16" position="float" orientation="portrait"><object-id xmlns:xlink="http://www.w3.org/1999/xlink" content-type="doi" xlink:type="simple">10.3897/mycokeys.129.183371.figure16</object-id><object-id xmlns:xlink="http://www.w3.org/1999/xlink" content-type="arpha" xlink:type="simple">D0D1237F-9AA9-5F9D-9D3E-B43E5901983F</object-id><label>Figure 16.</label><caption><p>Basidiomata of <italic><tp:taxon-name><tp:taxon-name-part taxon-name-part-type="genus" reg="Hyphoderma">Hyphoderma</tp:taxon-name-part> <tp:taxon-name-part taxon-name-part-type="species" reg="laceratum">laceratum</tp:taxon-name-part></tp:taxon-name></italic> (holotype CLZhao 34242). Scale bars: 1 cm (<bold>A</bold>); 1 mm (<bold>B</bold>).</p></caption><graphic xmlns:xlink="http://www.w3.org/1999/xlink" xlink:href="mycokeys-129-043-g016.jpg" id="oo_1544562.jpg" position="float" orientation="portrait" xlink:type="simple"><uri content-type="original_file" xlink:type="simple">https://binary.pensoft.net/fig/1544562</uri></graphic></fig><fig id="F17" position="float" orientation="portrait"><object-id xmlns:xlink="http://www.w3.org/1999/xlink" content-type="doi" xlink:type="simple">10.3897/mycokeys.129.183371.figure17</object-id><object-id xmlns:xlink="http://www.w3.org/1999/xlink" content-type="arpha" xlink:type="simple">F5995324-2E04-52E7-8584-4458E160AD1E</object-id><label>Figure 17.</label><caption><p>Microscopic structures of <italic><tp:taxon-name><tp:taxon-name-part taxon-name-part-type="genus" reg="Hyphoderma">Hyphoderma</tp:taxon-name-part> <tp:taxon-name-part taxon-name-part-type="species" reg="laceratum">laceratum</tp:taxon-name-part></tp:taxon-name></italic> (holotype CLZhao 34242). <bold>A</bold>. Basidiospores; <bold>B</bold>. Cystidia; <bold>C</bold>. Basidioles; <bold>D</bold>. Basidia; <bold>E</bold>. Part of a vertical section of the hymenium. Scale bars: 10 μm (<bold>A–E</bold>).</p></caption><graphic xmlns:xlink="http://www.w3.org/1999/xlink" xlink:href="mycokeys-129-043-g017.jpg" id="oo_1544563.jpg" position="float" orientation="portrait" xlink:type="simple"><uri content-type="original_file" xlink:type="simple">https://binary.pensoft.net/fig/1544563</uri></graphic></fig></tp:treatment-sec><tp:treatment-sec sec-type="Etymology"><title>Etymology.</title><p><tp:taxon-name><tp:taxon-name-part taxon-name-part-type="genus" reg="Hyphoderma"/><tp:taxon-name-part taxon-name-part-type="species">laceratum</tp:taxon-name-part></tp:taxon-name> (Lat.): refers to the lacerate hymenial surface of the type specimens.</p></tp:treatment-sec><tp:treatment-sec sec-type="Description"><title>Description.</title><p><bold><italic>Basidiomata</italic></bold>. Annual, resupinate, adnate, membranaceous, without odor or taste when fresh, up to 10.5 cm long, 2.5 cm wide, and 150 μm thick. Hymenial surface smooth, white to cream when fresh, becoming cream when dry. Sterile margin narrow, white, up to 1 mm.</p><p><bold><italic>Hyphal system</italic></bold>. Monomitic; generative hyphae with clamp connections, colorless, thin-walled, branched, interwoven, 2.5–3.3 µm in diameter, <abbrev xmlns:xlink="http://www.w3.org/1999/xlink" xlink:title="Melzer’s reagent" xlink:type="simple">IKI</abbrev>–, <abbrev xmlns:xlink="http://www.w3.org/1999/xlink" xlink:title="Cotton Blue" xlink:type="simple">CB</abbrev>–, tissues unchanged in <abbrev xmlns:xlink="http://www.w3.org/1999/xlink" xlink:title="5% potassium hydroxide aqueous solution" xlink:type="simple">KOH</abbrev>.</p><p><bold><italic>Hymenium</italic></bold>. Cystidia, two types: (1) Clavate, colorless, thin-walled, smooth, 27–29 × 6.5–8 µm; (2) Capitate, colorless, thin-walled, smooth, 26–30 × 7.5–8.5 µm. Basidia subcylindrical, thin-walled, smooth, slightly flexuous, with four sterigmata and a simple septum at the base, 18–20.5 × 5–7 µm; basidioles similar to basidia in shape but slightly smaller.</p><p><bold><italic>Spores</italic></bold>. Basidiospores sub-ellipsoid, colorless, thin-walled, smooth, with guttulate, <abbrev xmlns:xlink="http://www.w3.org/1999/xlink" xlink:title="Melzer’s reagent" xlink:type="simple">IKI</abbrev>–, <abbrev xmlns:xlink="http://www.w3.org/1999/xlink" xlink:title="Cotton Blue" xlink:type="simple">CB</abbrev>–, (6–)6.5–9 × (2.5–)3–4(–4.5) µm, L = 7.72 µm, W = 3.49 µm, Q = 2.18–2.35 (n = 330/11).</p></tp:treatment-sec><tp:treatment-sec sec-type="Additional specimens examined (paratypes)"><title>Additional specimens examined (paratypes).</title><p>China • Yunnan Province: Diqing, Weixi County, Weideng Town, Fuchuan Village, GPS coordinates <named-content xmlns:xlink="http://www.w3.org/1999/xlink" content-type="dwc:verbatimCoordinates" xlink:type="simple">27°17'N, 99°16'E</named-content>, altitude 1700 m asl., on the fallen angiosperm branch, leg. C.L. Zhao, 12 October 2023, CLZhao 34163 (<named-content xmlns:xlink="http://www.w3.org/1999/xlink" content-type="dwc:institutional_code" xlink:title="Southwest Forestry College" xlink:href="https://scientific-collections.gbif.org/institution/22190a72-02b2-458f-9a33-78baa09876b3" xlink:type="simple">SWFC</named-content> 00034163), CLZhao 34138 (<named-content xmlns:xlink="http://www.w3.org/1999/xlink" content-type="dwc:institutional_code" xlink:title="Southwest Forestry College" xlink:href="https://scientific-collections.gbif.org/institution/22190a72-02b2-458f-9a33-78baa09876b3" xlink:type="simple">SWFC</named-content> 00034138); • Zhonglu Town, GPS coordinates <named-content xmlns:xlink="http://www.w3.org/1999/xlink" content-type="dwc:verbatimCoordinates" xlink:type="simple">27°17'N, 99°16'E</named-content>, altitude 1811 m asl., on the fallen angiosperm branch, leg. C.L. Zhao, 15 October 2023, CLZhao 34961 (<named-content xmlns:xlink="http://www.w3.org/1999/xlink" content-type="dwc:institutional_code" xlink:title="Southwest Forestry College" xlink:href="https://scientific-collections.gbif.org/institution/22190a72-02b2-458f-9a33-78baa09876b3" xlink:type="simple">SWFC</named-content> 00034961), CLZhao 35040 (<named-content xmlns:xlink="http://www.w3.org/1999/xlink" content-type="dwc:institutional_code" xlink:title="Southwest Forestry College" xlink:href="https://scientific-collections.gbif.org/institution/22190a72-02b2-458f-9a33-78baa09876b3" xlink:type="simple">SWFC</named-content> 00035040), CLZhao 34718 (<named-content xmlns:xlink="http://www.w3.org/1999/xlink" content-type="dwc:institutional_code" xlink:title="Southwest Forestry College" xlink:href="https://scientific-collections.gbif.org/institution/22190a72-02b2-458f-9a33-78baa09876b3" xlink:type="simple">SWFC</named-content> 00034718), CLZhao 34672 (<named-content xmlns:xlink="http://www.w3.org/1999/xlink" content-type="dwc:institutional_code" xlink:title="Southwest Forestry College" xlink:href="https://scientific-collections.gbif.org/institution/22190a72-02b2-458f-9a33-78baa09876b3" xlink:type="simple">SWFC</named-content> 00034672), CLZhao 34958 (<named-content xmlns:xlink="http://www.w3.org/1999/xlink" content-type="dwc:institutional_code" xlink:title="Southwest Forestry College" xlink:href="https://scientific-collections.gbif.org/institution/22190a72-02b2-458f-9a33-78baa09876b3" xlink:type="simple">SWFC</named-content> 00034958); • Qujing, Zhanyi District, Lingjiao Town, Xiajia Village, GPS coordinates <named-content xmlns:xlink="http://www.w3.org/1999/xlink" content-type="dwc:verbatimCoordinates" xlink:type="simple">25°8'N, 103°6'E</named-content>, altitude 2040 m asl., on the fallen angiosperm branch, leg. C.L. Zhao, 6 March 2023, CLZhao 27226 (<named-content xmlns:xlink="http://www.w3.org/1999/xlink" content-type="dwc:institutional_code" xlink:title="Southwest Forestry College" xlink:href="https://scientific-collections.gbif.org/institution/22190a72-02b2-458f-9a33-78baa09876b3" xlink:type="simple">SWFC</named-content> 00027226); • Dehong, Yingjiang County, Tongbiguan Provincial Nature Reserve, GPS coordinates <named-content xmlns:xlink="http://www.w3.org/1999/xlink" content-type="dwc:verbatimCoordinates" xlink:type="simple">24°30'N, 97°30'E</named-content>, altitude 1006 m asl., on the fallen angiosperm branch, leg. C.L. Zhao, 19 July 2023, CLZhao 30414 (<named-content xmlns:xlink="http://www.w3.org/1999/xlink" content-type="dwc:institutional_code" xlink:title="Southwest Forestry College" xlink:href="https://scientific-collections.gbif.org/institution/22190a72-02b2-458f-9a33-78baa09876b3" xlink:type="simple">SWFC</named-content> 00030414), CLZhao 30552 (<named-content xmlns:xlink="http://www.w3.org/1999/xlink" content-type="dwc:institutional_code" xlink:title="Southwest Forestry College" xlink:href="https://scientific-collections.gbif.org/institution/22190a72-02b2-458f-9a33-78baa09876b3" xlink:type="simple">SWFC</named-content> 00030552).</p></tp:treatment-sec><tp:treatment-sec sec-type="Notes"><title>Notes.</title><p>In the phylogenetic analysis, <italic><tp:taxon-name><tp:taxon-name-part taxon-name-part-type="genus" reg="Hyphoderma">Hyphoderma</tp:taxon-name-part> <tp:taxon-name-part taxon-name-part-type="species" reg="laceratum">laceratum</tp:taxon-name-part></tp:taxon-name></italic> (CLZhao 34958, CLZhao 34672, CLZhao 34961, CLZhao 34242) formed a closely related sister relationship with <italic><tp:taxon-name><tp:taxon-name-part taxon-name-part-type="genus" reg="Hyphoderma">H.</tp:taxon-name-part> <tp:taxon-name-part taxon-name-part-type="species" reg="marginatum">marginatum</tp:taxon-name-part></tp:taxon-name></italic> (CLZhao 3404), with 99% <abbrev xmlns:xlink="http://www.w3.org/1999/xlink" xlink:title="maximum likelihood" xlink:type="simple">ML</abbrev> bootstrap support and a 0.99 BYPP value. However, morphologically, <italic><tp:taxon-name><tp:taxon-name-part taxon-name-part-type="genus" reg="Hyphoderma">H.</tp:taxon-name-part> <tp:taxon-name-part taxon-name-part-type="species" reg="marginatum">marginatum</tp:taxon-name-part></tp:taxon-name></italic> differs from <italic><tp:taxon-name><tp:taxon-name-part taxon-name-part-type="genus" reg="Hyphoderma">H.</tp:taxon-name-part> <tp:taxon-name-part taxon-name-part-type="species" reg="laceratum">laceratum</tp:taxon-name-part></tp:taxon-name></italic> by having a cream hymenial surface and longer basidia (21–31.5 × 5–7 µm vs. 18–20.5 × 5–7 µm; <xref ref-type="bibr" rid="B14">Duan et al. 2023</xref>). Morphologically, <italic><tp:taxon-name><tp:taxon-name-part taxon-name-part-type="genus" reg="Hyphoderma">H.</tp:taxon-name-part> <tp:taxon-name-part taxon-name-part-type="species" reg="laceratum">laceratum</tp:taxon-name-part></tp:taxon-name></italic> is similar to <italic><tp:taxon-name><tp:taxon-name-part taxon-name-part-type="genus" reg="Hyphoderma">H.</tp:taxon-name-part> <tp:taxon-name-part taxon-name-part-type="species" reg="niveomarginatum">niveomarginatum</tp:taxon-name-part></tp:taxon-name></italic> by having a cream hymenial surface (<xref ref-type="bibr" rid="B66">Yang et al. 2023</xref>). Further, <italic><tp:taxon-name><tp:taxon-name-part taxon-name-part-type="genus" reg="Hyphoderma">H.</tp:taxon-name-part> <tp:taxon-name-part taxon-name-part-type="species" reg="niveomarginatum">niveomarginatum</tp:taxon-name-part></tp:taxon-name></italic> is distinguished from <italic><tp:taxon-name><tp:taxon-name-part taxon-name-part-type="genus" reg="Hyphoderma">H.</tp:taxon-name-part> <tp:taxon-name-part taxon-name-part-type="species" reg="laceratum">laceratum</tp:taxon-name-part></tp:taxon-name></italic> by its moniliform cystidia (<xref ref-type="bibr" rid="B66">Yang et al. 2023</xref>). Based on these morphological differences and phylogenetic analysis, we propose it as a new species, <italic><tp:taxon-name><tp:taxon-name-part taxon-name-part-type="genus" reg="Hyphoderma">Hyphoderma</tp:taxon-name-part> <tp:taxon-name-part taxon-name-part-type="species" reg="laceratum">laceratum</tp:taxon-name-part></tp:taxon-name></italic>.</p></tp:treatment-sec><ref-list><ref id="B14"><mixed-citation xmlns:xlink="http://www.w3.org/1999/xlink" xlink:type="simple">Duan ZY, Guan QX, Luo KY, Zhao CL (2023) Morphological and molecular identification of three new resupinate species of <italic><tp:taxon-name><tp:taxon-name-part taxon-name-part-type="genus">Hyphoderma</tp:taxon-name-part></tp:taxon-name></italic> (<tp:taxon-name><tp:taxon-name-part taxon-name-part-type="family">Hyphodermataceae</tp:taxon-name-part></tp:taxon-name>, <tp:taxon-name><tp:taxon-name-part taxon-name-part-type="class">Agaricomycetes</tp:taxon-name-part></tp:taxon-name>) from East Asia. Phytotaxa 599: 1–19. <ext-link xlink:href="10.11646/phytotaxa.599.1.1" ext-link-type="doi" xlink:type="simple">https://doi.org/10.11646/phytotaxa.599.1.1</ext-link></mixed-citation></ref><ref id="B66"><mixed-citation xmlns:xlink="http://www.w3.org/1999/xlink" xlink:type="simple">Yang Y, Jiang QQ, Li Q, Yang JW, Cha L, Cheng LJ, Yang SQ, Zhao CL, Zhou HM (2023) Molecular systematics and taxonomic analyses of three new wood-inhabiting fungi of <italic><tp:taxon-name><tp:taxon-name-part taxon-name-part-type="genus">Hyphoderma</tp:taxon-name-part></tp:taxon-name></italic> (<tp:taxon-name><tp:taxon-name-part taxon-name-part-type="family">Hyphodermataceae</tp:taxon-name-part></tp:taxon-name>, <tp:taxon-name><tp:taxon-name-part taxon-name-part-type="phylum">Basidiomycota</tp:taxon-name-part></tp:taxon-name>). Journal of Fungi (Basel, Switzerland) 9: 1044. <ext-link xlink:href="10.3390/jof9111044" ext-link-type="doi" xlink:type="simple">https://doi.org/10.3390/jof9111044</ext-link></mixed-citation></ref></ref-list></tp:taxon-treatment>
